# Supplementary material for: Extraction Methods of Emerging Pollutants in Sewage Sludge: A Comprehensive Review
Source: Toxics. 2025 Aug 5;13(8):661. doi: 10.3390/toxics13080661 (PMC12390028; doi:10.3390/toxics13080661)
Supplement: Supplementary file 1 [file toxics-13-00661-s001.zip]

Archive with 1 entries (1 files):
- toxics-3757585-supplementary.pdf
